# Supplementary material for: Effects of Intermittent Hypoxia and Electrical Muscle Stimulation on Cognitive and Physiological Metrics
Source: Bioengineering (Basel). 2023 Apr 27;10(5):536. doi: 10.3390/bioengineering10050536 (PMC10215293; doi:10.3390/bioengineering10050536)
Supplement: Supplementary file 1 [file bioengineering-10-00536-s001.zip]

Archive with 1 entries (1 files):
- bioengineering-2318366-supplementary-final-corrected.pdf
